# Supplementary material for: Long-Term Prognostic Value of Myocardial Viability by Myocardial Contrast Echocardiography in Patients after Acute Myocardial Infarction: A Systematic Review and Meta-Analysis
Source: Medicina (Kaunas). 2022 Oct 11;58(10):1429. doi: 10.3390/medicina58101429 (PMC9611281; doi:10.3390/medicina58101429)
Supplement: Supplementary file 1 [file medicina-58-01429-s001.zip]

Archive with 1 entries (1 files):
- medicina-1869356-supplementary.pdf
